# Supplementary material for: DNAJB7 is dispensable for male fertility in mice
Source: Reprod Biol Endocrinol. 2023 Mar 31;21:32. doi: 10.1186/s12958-023-01086-6 (PMC10064739; doi:10.1186/s12958-023-01086-6)
Supplement: Supplementary file 1 — Additional file 1: Supplementary figure 1. Alignment of DNAJB7 protein sequences among mammals. Highly conserved regions are shown in red. Unconserved residues are shown in blue or as asterisks in the consensus. Multiple alignments were performed using MultAlin (http://multalin.toulouse.inra.fr/multalin/multalin.html). Supplementary figure 2. The relative amounts of proteins were determined by SDS-PAGE combined with Coomassie blue staining. Supplementary figure 3. Dnajb7−/− males at 8 months of age displayed normal male fertility. (A) Representative image of Dnajb7+/+ and Dnajb7-/- testes from 8-month-old mice. (B) Number of pups per litter from Dnajb7+/+ and Dnajb7−/− males at 8 months of age, n=11. (C) H&E staining of testes and epididymides from 8-month-old Dnajb7+/+ and Dnajb7−/− mice. Scale bar: 50 μm. Supplementary table 1. List of primer sequences. [file 12958_2023_1086_MOESM1_ESM.zip]

Archive with 11 entries (11 files):
- Figure S1.pdf
- Figure S2.pdf
- Figure S3.pdf
- Raw data for Figure 1H.pdf
- Raw data for Figure 1I.pdf
- Raw data for Figure 1J.pdf
- Raw data for Figure 1K.pdf
- Raw data for Figure 2C.pdf
- Raw data for Figure 2E.pdf
- Raw data for Figure 4C.pdf
- Table S1 new.docx
